# Supplementary material for: Early exposure to broadly neutralizing antibodies may trigger a dynamical switch from progressive disease to lasting control of SHIV infection
Source: PLoS Comput Biol. 2020 Aug 20;16(8):e1008064. doi: 10.1371/journal.pcbi.1008064 (PMC7462315; doi:10.1371/journal.pcbi.1008064)
Supplement: S1 Data — (XLSX) [file pcbi.1008064.s026.xlsx]

## Sheet: Viral load
Macaque ID	Time (days)	log[Viral load (V) (virions/mL)]
UT1	3.03376	2
UT1	6.0229	4.71158
UT1	9.00253	6.06238
UT1	14.0283	6.87286
UT1	15.9951	6.95882
UT1	20.0856	5.64486
UT1	23.0974	5.60802
UT1	27.9889	5.16594
UT1	29.9533	4.90806
UT2	3.03368	2
UT2	6.14806	4.66246
UT2	9.00544	6.4799
UT2	14.0248	6.36938
UT2	16.0341	6.55358
UT2	20.0494	6.44306
UT2	23.2676	6.01326
UT2	29.4547	5.39926
UT3	2.99193	2
UT3	7.10527	3.95023
UT3	9.9618	5.64486
UT3	14.0307	7.22898
UT3	17.0434	7.31494
UT3	25.9857	5.85362
UT3	29.7894	5.39926
UT4	2.99193	2
UT4	6.00928	2.75907
UT4	9.03709	5.01858
UT4	14.0332	7.5851
UT4	16.0437	7.94122
UT4	20.4744	7.4009
UT4	23.0245	7.14302
UT4	29.1272	6.4185
UT4	29.9634	6.3571
UT5	2.99193	2
UT5	6.04829	2.35383
UT5	8.94922	4.41686
UT5	14.0693	6.76234
UT5	16.0333	6.44306
UT5	20.049	6.39394
UT5	23.0992	5.8659
UT5	29.9985	5.38698
UT6	3.03376	2
UT6	7.01321	2.74679
UT6	11.0465	5.21506
UT6	14.0677	6.52902
UT6	18.0871	7.00794
UT6	20.9293	6.65182
UT6	29.918	5.84134
UT7	7.04067	6.93865
UT7	11.0173	7.78528
UT7	14.4414	7.30675
UT7	17.9501	6.98773
UT7	25.9666	5.76074
UT7	29.9368	5.67485
UT8	6.99828	6.85276
UT8	11.0991	7.52761
UT8	14.1093	7.63804
UT8	17.9468	6.5092
UT8	26.0531	6.16564
UT8	28.1426	6.11656
UT8	29.9387	5.94479
UT9	7.08068	6.68098
UT9	11.0568	7.45399
UT9	14.0113	5.57669
UT9	18.1097	5.89571
UT9	21.0337	5.63804
UT9	25.9995	4.47239
UT9	28.0479	4.52147
UT9	29.8446	4.43558
UT10	7.11418	5.4908
UT10	11.0923	6.54601
UT10	14.0971	5.89571
UT10	18.1508	5.79755
UT10	20.9482	5.3681
UT10	26.0439	4.85276
UT10	28.0471	4.41104
UT10	29.8429	4.19632
DFIK	2.33611	2
DFIK	4.3385	2
DFIK	8.34327	2
DFIK	11.6806	2
DFIK	14.3504	2
DFIK	17.0203	2
DFIK	22.36	2
DFIK	28.3671	2
DFIK	33.0393	2
DFIK	39.0465	2
DFIK	44.3862	2
DFIK	47.7235	2
DFIK	53.0632	2
DFIK	56.4005	2
DFIK	63.0751	2
DFIK	71.0846	2
DFIK	78.4267	2
DFIK	85.1013	2
DFIK	91.7759	2
DFIK	99.118	2
DFIK	105.125	2
DFIK	111.132	2
DFIK	121.144	2
DFIK	126.484	2
DFIK	132.491	2
DFIK	141.836	2
DFIK	148.51	2
DFIK	160.524	2
DFIK	176.544	2
DFIK	204.577	2
DFIK	218.594	2
DFIK	240.62	2
DFIK	266.651	2
DFIK	307.366	2
DFIK	336.394	2
DFIK	343.561	4.18008
DFIK	348.04	7.31732
DFIK	363.27	7.37123
DFIK	363.718	7.35931
DFIK	379.395	6.05934
DFIK	379.395	6.05934
DFIK	415.23	5.4396
DFIK	442.553	4.98076
DFIK	526.316	4.68976
DFIK	561.254	4.58293
MVJ	3.96725	2
MVJ	10.5793	2
MVJ	14.9874	2
MVJ	29.9748	2
MVJ	29.9748	2
MVJ	34.3829	2
MVJ	39.6725	2
MVJ	43.199	2
MVJ	49.8111	2
MVJ	50.3472	2
MVJ	57.581	3.45703
MVJ	59.0278	5.12695
MVJ	66.2616	4.57617
MVJ	70.6019	4.38867
MVJ	79.2824	3.61523
MVJ	86.5162	2.77148
MVJ	92.3032	2
MVJ	106.771	2
MVJ	111.965	2
MVJ	140.046	2.23242
MVJ	176.215	2
MVJ	210.705	2
MVJ	239.798	2
MVJ	287.846	2
MVJ	335.013	2
MVJ	370.277	2
MVJ	405.542	2
MVJ	433.738	2
MVJ	435.185	3.31055
MVJ	438.802	5.75977
MVJ	441.696	6.52148
MVJ	445.312	6.69727
MVJ	453.993	4.78711
MVJ	459.78	2.8418
MVJ	470.631	2.71289
MVJ	497.396	2.86523
MVJ	532.118	2
MVJ	572.627	2
MVJ	620.37	2
MVJ	672.454	2
MVJ	712.963	2
MVJ	747.685	2
MVJ	791.088	2
MVJ	864.873	2
MVJ	922.02	2
MVJ	940.104	2
MVJ	945.891	2.45508
MVJ	948.785	4.17773
MVJ	953.125	5.00977
MVJ	958.189	3.52148
MVJ	964.699	2.23828
MVJ	969.763	2
DEWP	9.56848	2.19579
DEWP	11.8199	2
DEWP	18.4906	2
DEWP	33.4591	2
DEWP	33.4591	2
DEWP	36.9811	2
DEWP	44.0252	2
DEWP	50.1887	2
DEWP	59.8742	2
DEWP	66.0377	2
DEWP	72.2013	2
DEWP	79.2453	2
DEWP	88.9308	2
DEWP	104.78	2
DEWP	110.943	2
DEWP	140.713	2
DEWP	176.173	2.37354
DEWP	195.31	2.26806
DEWP	211.632	2
DEWP	239.775	2.47397
DEWP	288.18	2
DEWP	334.591	2
DEWP	369.811	2
DEWP	405.912	2
DEWP	432.833	2
DEWP	435.084	3.8614
DEWP	439.587	5.66966
DEWP	442.402	7.73623
DEWP	446.904	6.70887
DEWP	455.347	5.04164
DEWP	460.976	2.75206
DEWP	468.856	2
DEWP	498.124	2.18883
DEWP	531.895	2
DEWP	749.719	2
DEPH	10.0582	2.13383
DEPH	16.0299	2
DEPH	30.0453	2
DEPH	44.0654	2
DEPH	56.0826	2
DEPH	70.1027	2
DEPH	80.117	2
DEPH	94.1371	2
DEPH	114.166	2
DEPH	114.166	2
DEPH	140.198	2
DEPH	177.584	5.99262
DEPH	211.259	4.87314
DEPH	241.256	4.73519
DEPH	289.334	4.76331
DEPH	336.983	3.50572
DEPH	369.25	4.16963
DEPH	405.158	3.74141
DEPH	435.234	3.83848
DEPH	469.07	3.20287
DEPH	503.17	3.35528
DEPH	533.01	2.74728
DEPH	574.996	2.5265
DEPH	603.581	4.15812
DEPH	673.081	2.36157
DEPH	713.388	3.10851
DEPH	751.392	2.95681
DEPH	865.693	3.37269
DEPH	923.417	2.29492
DFKX	12.8588	2
DFKX	25.7176	2
DFKX	35.3617	2
DFKX	45.0057	2
DFKX	57.8645	2
DFKX	80.3674	2
DFKX	80.3674	2
DFKX	81.9747	3.95612
DFKX	91.6188	5.38337
DFKX	102.87	3.84527
DFKX	122.158	2.98614
DFKX	126.98	3.16628
DFKX	131.803	2.76443
DFKX	141.447	3.18014
DFKX	147.876	3.5127
DFKX	159.931	3.33256
DFKX	176.808	3.5612
DFKX	202.526	3.31871
DFKX	218.599	3.40185
DFKX	237.887	3.22171
DFKX	266.82	3.18014
DFKX	316.648	3.0485
DFKX	345.58	3.06928
DFKX	377.727	2.45958
DFKX	414.696	2.79215
DFKX	442.021	3
DFKX	493.456	2.61201
DFKX	527.21	2.68129
DFKX	564.179	2.63972
DFKX	604.363	2
DFKX	679.908	2.51501
DFKX	736.165	2.30716
DFFX	3.21841	2
DFFX	9.65522	2
DFFX	17.7012	2
DFFX	22.5289	2
DFFX	28.9657	2
DFFX	33.7933	2
DFFX	41.8393	2
DFFX	56.3221	2
DFFX	70.805	2
DFFX	76.567	4.52008
DFFX	79.7372	4.69974
DFFX	89.3034	5.03135
DFFX	95.9404	4.28467
DFFX	104.335	2.98497
DFFX	110.902	2.50097
DFFX	117.413	2.22434
DFFX	123.783	2.47306
DFFX	135.054	2.44519
DFFX	141.421	2.70774
DFFX	147.919	2.4795
DFFX	159.126	2.69356
DFFX	176.89	2.45819
DFFX	204.31	2.22262
DFFX	217.161	2.30532
DFFX	241.258	2.45692
DFFX	265.515	2
DFFX	315.278	2.46928
DFFX	345.66	3.18757
DFFX	378.07	2.34362
DFFX	414.993	2.67468
DFFX	442.264	2.99212
DFFX	492.248	2.62477
DFFX	526.113	2.35452
DFFX	564.682	2.5473
DFFX	603.37	2.29769
DEWL	0.333647	3.8928
DEWL	5.26187	4.07127
DEWL	10.5559	3.59498
DEWL	14.6262	2.30918
DEWL	18.1577	2
DEWL	23.9378	2
DEWL	34.0933	2
DEWL	45.6995	2
DEWL	57.3057	2
DEWL	58.3816	2
DEWL	59.9379	2.20114
DEWL	59.1265	3.65354
DEWL	65.7906	3.72484
DEWL	68.411	5.03431
DEWL	69.249	5.03429
DEWL	76.8908	4.85557
DEWL	82.6171	3.60545
DEWL	87.6983	3.51011
DEWL	98.3129	2.5099
DEWL	104.698	3.08121
DEWL	140.273	2.40193
DEWL	184.986	3.36533
DEWL	208.207	2.29939
DEWL	264.147	2.66733
DEWL	301.374	2
DEWL	350.444	2.69538
DEWL	401.356	3.06342
DEWL	468.512	2.85375
DEWL	527.651	1.99543
DEWL	579.585	2
DEWL	628.912	2
DEWL	711.606	2
DEWL	758.031	2
DEWL	918.154	2
DEWL	920.329	4.10074
DEWL	923.428	6.05306
DEWL	938.832	3.98132
DEWL	945.117	3.2312
DEWL	968.438	2
DEWL	1078.21	2
DEWL	1080.05	3.19281
DEWL	1084.71	3.85343
DEWL	1088.12	3.75217
DEWL	1093.3	3.47826
DEWL	1100.46	2.67454
DEWL	1107.46	2.13274
DEWL	1117.6	2
MAF	1.83757	3.69368
MAF	7.85741	3.76482
MAF	12.4663	3.44466
MAF	14.8676	2.89921
MAF	15.7417	2.4249
MAF	21.845	2.16403
MAF	25.6574	2
MAF	26.2295	2
MAF	39.3443	2
MAF	52.459	2
MAF	68.8525	2
MAF	73.9652	2
MAF	78.3891	2.40119
MAF	83.4007	3.48024
MAF	89.78	5.12253
MAF	97.4465	4.64822
MAF	105.92	3.9664
MAF	139.336	3.13636
MAF	184.73	2.69763
MAF	208.985	2.28261
MAF	265.657	2
MAF	300	2
MAF	350.94	2
MAF	402.091	2.68577
MAF	469.297	2.54348
MAF	524.525	2
MAF	580.374	2
MAF	635.376	2.37747
MAF	714.714	2
MAF	757.377	2
MAF	809.836	2
MAF	855.738	2
MAF	916.223	2
MAF	916.784	2.78063
MAF	921.545	4.85573
MAF	936.291	3.24308
MAF	937.045	3.24308
MAF	944.478	3.6996
MAF	965.798	2.95257
MAF	999.997	2
DEMR	6.98933	2.96045
DEMR	13.0031	2
DEMR	18.6861	2
DEMR	28.0292	2
DEMR	40.454	2
DEMR	47.2459	3.7806
DEMR	45.6152	4.55286
DEMR	51.3485	4.74301
DEMR	58.5524	4.82624
DEMR	64.4517	4.32728
DEMR	65.9509	4.10155
DEMR	77.5807	3.80462
DEMR	84.7731	3.93537
DEMR	92.894	3.21069
DEMR	106.66	3.04447
DEMR	113.809	3.35344
DEMR	139.649	4.04277
DEMR	175.883	3.56783
DEMR	212.132	3.03348
DEMR	238.86	3.03371
DEMR	287.449	2.24996
DEMR	336.635	2
DEMR	369.051	2
DEMR	402.92	2
DEMR	433.285	2
DEMR	470.657	2
DEMR	502.19	2
DEMR	532.555	2
DEMR	573.431	2
DEMR	609.702	2
DEMR	610.661	3.99924
DEMR	614.563	5.79333
DEMR	615.976	5.92404
DEMR	622.587	5.47261
DEMR	631.37	2
DEMR	713.003	2
DEMR	751.286	2
DEMR	792.465	2
DEMR	866.87	2
DEMR	921.773	2
DEMR	943.446	2
DEMR	944.595	3.21792
DEMR	950.933	3.8952
DEMR	954.575	3.77048
DEMR	958.977	3.4913
DEMR	965.793	2.18443
DEMR	970.896	2
DF06	1.43885	1.98171
DF06	4.31655	3.51829
DF06	7.19424	3.61585
DF06	11.5108	2.98171
DF06	12.9496	2.43293
DF06	14.3885	2.25
DF06	14.3885	2.25
DF06	24.4604	2.14024
DF06	27.3381	2
DF06	35.9712	2
DF06	43.1655	2.17683
DF06	48.9209	2
DF06	54.6763	2
DF06	66.1871	2
DF06	73.3813	2
DF06	82.7338	2.32317
DF06	90.6475	3.95122
DF06	96.4029	5.25
DF06	105.036	5.12805
DF06	138.849	3.68293
DF06	185.612	3.37195
DF06	210.072	3.31098
DF06	264.748	3.32317
DF06	300.719	2.98171
DF06	351.079	3.30488
DF06	402.878	3.57927
DF06	467.626	4.15244
DF06	523.741	4.01829
DF06	582.014	4.25
DF06	631.655	4.90854
DF06	713.669	4.61585
DF06	751.079	4.95732
DELV	1	3.75327
DELV	5.0578	3.97723
DELV	9.10405	3.54148
DELV	11.1272	2.35887
DELV	14.1618	2
DELV	23.2659	2
DELV	41.474	2
DELV	57.659	2
DELV	61.7052	2.64427
DELV	65.7514	3.90146
DELV	71.8208	4.10053
DELV	75.8671	5.02162
DELV	81.9364	6.51528
DELV	90.0289	5.40726
DELV	99.1329	5.52535
DELV	104.191	5.2514
DELV	136.561	4.16162
DELV	185.116	3.77486
DELV	207.37	3.64998
DELV	261.994	3.80461
DELV	300.434	2.78318
DELV	350	3.26155
DELV	401.59	3.01167
DELV	468.353	3.25945
DELV	523.988	3.08419
DELV	581.647	2.82175
DELV	631.214	2.47232
DELV	713.15	2.12232
DELV	758.671	2.69412
DELV	816.329	2.64953
DELV	860.838	2.60517
DELV	1000.43	2.98858
DELV	1056.07	2.99381
DEHW	1.38864	3.28242
DEHW	6.64138	3.45311
DEHW	10.4031	2.68478
DEHW	15.8319	2.2579
DEHW	21.2104	2
DEHW	31.8183	2
DEHW	44.1902	2
DEHW	61.8706	2
DEHW	74.2408	2
DEHW	84.8505	2
DEHW	89.6577	3.6719
DEHW	107.123	4.39126
DEHW	113.917	5.33022
DEHW	139.801	4.47024
DEHW	178.114	3.42722
DEHW	211.854	2.90254
DEHW	241.926	2.82911
DEHW	287.891	2.81041
DEHW	333.997	2.31611
DEHW	369.142	3.02312
DEHW	406.299	2.90085
DEHW	432.897	2.62013
DEHW	471.75	2.74174
DEHW	502.573	3.11952
DEHW	532.548	3.37536
DEHW	574.315	2.6067
DEHW	605.332	2.32594
DEHW	672.601	2
DEHW	713.962	2.60548
DEHW	752.786	2.82466
DEHW	792.41	3.33041
DEHW	867.538	3.32366
DEHW	922.577	2.5061
DEBA	14.1593	2
DEBA	35.3982	2
DEBA	49.5575	2
DEBA	65.4867	2
DEBA	76.1062	2
DEBA	95.5752	2
DEBA	109.735	2
DEBA	139.823	4.66315
DEBA	175.221	3.62109
DEBA	211.504	4.06074
DEBA	241.593	3.9881
DEBA	286.726	3.53766
DEBA	332.743	2
DEBA	369.912	2.94155
DEBA	404.425	3.49703
DEBA	431.858	2.86946
DEBA	469.027	2.85791
DEBA	500.885	2.95603
DEBA	532.743	3.05415
DEBA	571.681	2.44507
DEBA	605.31	2.99443
DEBA	672.566	3.03219
DEBA	716.814	3.06345
DEBA	752.212	3.33846
DEBA	792.92	3.31478
DEBA	867.257	2.82827
DEBA	922.124	2.56703

## Sheet: 3BNC117 conc.
Macaque ID	Time (days)	3BNC117 conc. (μg/mL)
DFIK	3.14637	1.02375
DFIK	6.70315	296.199
DFIK	9.71272	274.28
DFIK	14.3639	601.115
DFIK	28.0438	577.772
DFIK	35.1573	401.288
DFIK	42.5445	117.74
DFIK	49.658	48.7633
DFIK	51.9836	22.0233
DFIK	56.2244	24.9321
DFIK	63.6115	4.62002
DFIK	73.5978	1.02665
DFIK	79.3716	0.6375
DFIK	83.7432	0.4375
DFIK	90.847	0.695833
DFIK	99.0437	0.895833
DFIK	106.148	0.570833
DFIK	113.798	0.4375
DFIK	120.082	0.5625
DFIK	126.366	0.408333
DFIK	142.76	0.4125
DFIK	147.678	0.470833
MVJ	3.10966	0.426071
MVJ	3.76432	1.0562
MVJ	5.72831	616.185
MVJ	10.311	287.249
MVJ	10.311	287.249
MVJ	13.257	581.507
MVJ	16.8576	354.066
MVJ	19.4763	592.35
MVJ	28.3142	419.899
MVJ	30.6056	232.445
MVJ	34.2062	309.311
MVJ	41.4075	112.505
MVJ	48.7725	13.2841
MVJ	53.6825	1.04121
MVJ	56.3011	0.42412
MVJ	86.5794	0.421215
MVJ	105.565	0.513673
MVJ	114.403	0.430708
MVJ	177.578	0.42084
DEWP	2.88889	1
DEWP	5.55556	225.267
DEWP	9.55556	149.374
DEWP	13.1111	286.043
DEWP	17.3333	172.391
DEWP	20	346.273
DEWP	28.2222	255.058
DEWP	34	150.808
DEWP	38	191.495
DEWP	41.1111	143.773
DEWP	45.1111	121.056
DEWP	48.2222	167.52
DEWP	51.7778	73.658
DEWP	58.8889	82.6062
DEWP	63.3333	37.7367
DEWP	70	37.0224
DEWP	77.1111	40.3468
DEWP	86.4444	16.752
DEWP	108.222	10.2908
DEWP	142.444	4.07341
DEWP	179.333	2.27429
DEWP	219.333	1.0096
DEWP	240.889	0.8159
DEPH	3.10651	0.975524
DEPH	5.54734	229.16
DEPH	9.98521	136.541
DEPH	13.0917	277.768
DEPH	17.0858	202.439
DEPH	19.7485	565.198
DEPH	27.2929	243.077
DEPH	33.5059	220.927
DEPH	37.5	252.751
DEPH	40.6065	225.31
DEPH	45.0444	98.7574
DEPH	49.0385	102.647
DEPH	54.3639	81.5634
DEPH	59.2456	48.5994
DEPH	66.3462	38.9937
DEPH	71.6716	38.6346
DEPH	77.8846	31.2955
DEPH	85.8728	29.56
DEPH	91.1982	16.9506
DEPH	113.831	11.3452
DEPH	177.737	2.22975
DEPH	202.589	0.978617
DEPH	240.089	0.426778
DFKX	3.69357	1.01925
DFKX	6.70315	102.902
DFKX	9.98632	83.4305
DFKX	13.6799	204.437
DFKX	16.8263	142.301
DFKX	20.9302	274.741
DFKX	35.2941	59.1911
DFKX	42.4077	41.9941
DFKX	49.1108	27.084
DFKX	51.8468	28.6785
DFKX	54.8564	19.9621
DFKX	79.7538	6.73221
DFKX	84.2681	4.96195
DFKX	89.8769	1
DFKX	91.2449	0.815645
DFKX	98.9056	0.753086
DFKX	98.9056	0.744788
DFKX	105.062	0.408433
DFKX	113.406	0.420535
DFKX	121.067	0.46171
DFKX	126.402	0.544477
DFKX	134.063	0.394781
DFKX	134.2	0.394776
DFKX	141.587	0.444262
DFKX	148.016	0.40665
DFFX	3.41064	1
DFFX	7.23056	218.902
DFFX	9.95907	191.495
DFFX	9.95907	191.495
DFFX	13.779	326.981
DFFX	17.3261	314.721
DFFX	20.8731	488.424
DFFX	27.9673	286.043
DFFX	35.0614	223.125
DFFX	42.4284	76.5275
DFFX	49.6589	37.7367
DFFX	51.4325	16.1239
DFFX	56.0709	17.9107
DFFX	63.4379	3.33289
DFFX	79.5362	1
DFFX	83.9018	0.710999
DFFX	90.7231	0.685715
DFFX	98.6357	0.735385
DFFX	104.366	0.626813
DFFX	113.37	0.426438
DFFX	119.645	0.601177
DFFX	125.921	0.609249
DFFX	133.288	0.404775
DFFX	138.745	0.00454752
DFFX	139.018	0.000369486
DFFX	144.065	0.0168258
DFFX	147.749	0.433339
DEWL	3.13808	0.690667
DEWL	3.13808	0.695152
DEWL	3.50098	1.01054
DEWL	7.54692	27.7866
DEWL	9.8378	19.5554
DEWL	14.4533	42.8416
DEWL	16.9489	25.0363
DEWL	20.3105	54.8563
DEWL	24.0573	28.318
DEWL	29.5003	42.7751
DEWL	31.1605	25.5212
DEWL	35.5541	31.6866
DEWL	41.1759	12.6334
DEWL	44.9498	21.604
DEWL	47.8461	5.88007
DEWL	52.2301	4.78079
DEWL	55.9834	3.29531
DEWL	59.3304	3.8065
DEWL	63.9042	1.32716
DEWL	65.8826	0.973429
DEWL	72.2571	0.993086
DEWL	72.2581	1.03496
DEWL	76.9874	0.696324
DEWL	104.812	0.690592
MAF	3.14136	0.680091
MAF	3.55649	1.01043
MAF	6.90377	26.2373
MAF	10.6695	18.8267
MAF	14.2259	43.1653
MAF	16.9456	26.2373
MAF	19.4561	56.5265
MAF	24.477	49.9112
MAF	29.2887	61.417
MAF	31.1715	41.4111
MAF	34.728	36.1875
MAF	38.7029	29.1048
MAF	41.0042	25.6986
MAF	44.9791	21.769
MAF	44.9791	21.769
MAF	47.6987	5.42293
MAF	55.4393	3.09736
MAF	60.251	2.91048
MAF	63.8075	2.97148
MAF	63.8075	2.97148
MAF	65.6904	3.50788
MAF	72.8033	1.01043
MAF	76.7539	0.692415
MAF	104.921	0.680171
DEMR	3.71681	0.992426
DEMR	5.66372	157.972
DEMR	9.73451	141.07
DEMR	12.7434	364.859
DEMR	16.4602	190.45
DEMR	20	551.853
DEMR	28.4956	184.871
DEMR	30.9735	105.883
DEMR	35.5752	18.6926
DEMR	38.4071	6.65834
DEMR	40.885	1.70431
DEMR	42.3009	0.996388
DEMR	43.7168	0.798206
DEMR	44.7788	0.64574
DEMR	46.5487	0.529148
DEMR	50.4425	0.430493
DEMR	56.1062	0.412556
DEMR	59.646	0.672646
DEMR	64.2478	0.681614
DEMR	66.3717	0.457399
DEMR	71.3274	0.412556
DEMR	78.0531	0.421525
DEMR	85.6637	0.399103
DEMR	92.9204	0.475336
DEMR	106.372	0.430493
DEMR	113.097	0.475336
DEMR	113.097	0.475336
DEMR	141.77	0.412556
DEMR	176.991	0.41704
DF06	3.19444	0.690358
DF06	3.75	1.06406
DF06	6.52778	24.732
DF06	9.30556	23.7291
DF06	14.0278	46.0173
DF06	16.8056	35.1615
DF06	20.1389	69.614
DF06	23.4722	48.9652
DF06	28.6111	46.9797
DF06	30.9722	28.5877
DF06	35.6944	21.3962
DF06	37.3611	16.0138
DF06	45.4167	9.15794
DF06	47.7778	5.80825
DF06	47.9167	5.80825
DF06	51.8056	5.23722
DF06	51.8056	5.23722
DF06	58.75	2.7006
DF06	64.3056	2.59109
DF06	67.0833	2.10667
DF06	77.6389	1.67772
DF06	85.2778	1.02091
DF06	89.5833	0.846001
DF06	99.3056	0.891078
DF06	99.3056	0.891078
DF06	105.694	0.766363
DF06	139.306	0.84822
DELV	3.77358	1.00013
DELV	7.02306	35.6025
DELV	10.1677	31.4433
DELV	14.5702	48.4921
DELV	16.8763	39.435
DELV	19.6017	73.2517
DELV	24.2138	81.1809
DELV	29.4549	50.4592
DELV	35.5346	33.0226
DELV	38.26	24.4706
DELV	45.1782	3.58306
DELV	47.9036	1.01636
DELV	51.782	0.686099
DELV	104.717	0.695067
DEHW	3.35689	0.495536
DEHW	3.44582	1.01036
DEHW	6.1209	193.354
DEHW	10.339	108.591
DEHW	13.2125	366.234
DEHW	17.6066	201.489
DEHW	20.2963	564.518
DEHW	28.0306	201.489
DEHW	31.5326	88.3708
DEHW	34.3499	69.0122
DEHW	37.8835	69.0122
DEHW	41.0605	63.5524
DEHW	45.2795	36.4352
DEHW	47.7546	37.9681
DEHW	51.9838	28.4537
DEHW	56.0474	28.4537
DEHW	59.3829	16.3128
DEHW	64.6691	11.2578
DEHW	66.0872	12.7393
DEHW	78.6211	9.74573
DEHW	86.8867	3.58765
DEHW	92.5356	3.17043
DEHW	99.5593	1.02082
DEHW	105.477	0.584821
DEHW	113.604	0.433036
DEHW	177.208	0.415179
DEBA	3.71681	0.962239
DEBA	3.71681	0.962239
DEBA	5.84071	321.268
DEBA	9.38053	224.092
DEBA	12.9204	578.386
DEBA	17.5221	429.21
DEBA	20.354	584.824
DEBA	27.9646	481.232
DEBA	31.1504	173.598
DEBA	34.5133	163.248
DEBA	38.0531	119.889
DEBA	40.708	170.225
DEBA	45.1327	62.6926
DEBA	49.0265	52.6415
DEBA	51.1504	41.9748
DEBA	56.2832	40.3015
DEBA	59.292	30.5247
DEBA	63.3628	25.6313
DEBA	66.0177	21.5192
DEBA	70.9735	22.436
DEBA	78.7611	17.9003
DEBA	86.5487	7.77664
DEBA	92.2124	5.77154
DEBA	105.664	4.56021
DEBA	105.664	4.37611
DEBA	113.628	5.11162
DEBA	142.124	1.02765
DEBA	177.128	0.428571

## Sheet: 10-1074 conc.
Macaque ID	Time (days)	10-1074 conc. (μg/mL)
DFIK	6.70315	64.0181
DFIK	6.70315	64.634
DFIK	9.98632	60.4252
DFIK	9.98632	62.186
DFIK	14.9111	95.6308
DFIK	21.3406	213.601
DFIK	35.4309	53.7359
DFIK	42.1341	40.2945
DFIK	49.1108	42.6485
DFIK	51.9836	13.2589
DFIK	56.2244	6.3411
DFIK	61.1491	1.00838
DFIK	62.8415	0.6875
DFIK	83.7432	0.679167
DFIK	112.158	0.679167
DFIK	132.104	0.679167
DFIK	147.951	0.683333
DFIK	148.497	0.679167
MVJ	3.10966	0.680237
MVJ	3.43699	1.05623
MVJ	3.60065	1.0462
MVJ	6.05565	36.6458
MVJ	9.98363	21.683
MVJ	13.4206	56.7801
MVJ	16.5303	40.2716
MVJ	20.1309	68.6647
MVJ	26.8412	1.02416
MVJ	28.3142	0.681288
MVJ	78.0687	0.704194
MVJ	78.0687	0.704194
MVJ	78.2324	0.695867
MVJ	92.144	0.988114
MVJ	106.547	0.938714
MVJ	114.403	1.01404
MVJ	142.226	0.719367
MVJ	177.25	0.658327
MVJ	177.414	0.675
DEWP	2.88889	1
DEWP	5.55556	94.4286
DEWP	9.55556	47.4623
DEWP	13.5556	90.8879
DEWP	17.1111	85.8242
DEWP	19.7778	158.187
DEWP	27.5556	105.9
DEWP	31.5556	55.3017
DEWP	34	64.436
DEWP	37.5556	56.3686
DEWP	40.4444	57.4561
DEWP	45.5556	25.7507
DEWP	48.2222	28.3323
DEWP	51.5556	19.8955
DEWP	56.6667	18.9674
DEWP	59.7778	12.698
DEWP	65.7778	10.6917
DEWP	70.6667	7.72622
DEWP	78	7.43651
DEWP	86.4444	4.19186
DEWP	92.6667	4.97846
DEWP	106.444	3.73778
DEWP	113.556	2.75318
DEWP	142.444	1.58187
DEWP	158.667	1.0096
DEWP	178	0.786611
DEWP	240.667	0.677824
DEPH	3.3284	0.984943
DEPH	5.54734	63.3587
DEPH	9.98521	39.988
DEPH	13.0917	68.4461
DEPH	17.5296	62.2022
DEPH	19.7485	106.463
DEPH	28.6243	73.9799
DEPH	31.287	50.4105
DEPH	34.8373	58.7877
DEPH	40.6065	48.078
DEPH	44.6006	35.7183
DEPH	48.3728	37.1246
DEPH	52.5888	28.1155
DEPH	55.6953	27.8526
DEPH	58.8018	18.265
DEPH	64.571	20.8984
DEPH	70.784	13.7073
DEPH	80.1036	9.52526
DEPH	91.1982	4.17688
DEPH	105.399	4.02327
DEPH	141.346	1.65226
DEPH	155.104	1.01382
DEPH	177.071	0.67364
DEPH	240.311	0.677824
DFKX	3.14637	0.682371
DFKX	3.6957	0.990511
DFKX	6.97674	35.3716
DFKX	10.1231	21.7507
DFKX	13.8167	52.7919
DFKX	16.8263	54.8442
DFKX	20.6566	74.4107
DFKX	28.0438	19.2152
DFKX	33.5157	1.01925
DFKX	34.6101	0.697663
DFKX	70.9986	0.687854
DFKX	95.0752	0.678557
DFKX	125.718	0.685584
DFKX	148.153	0.688802
DFFX	3.27422	1
DFFX	6.95771	79.5088
DFFX	6.95771	80.272
DFFX	9.95907	57.4561
DFFX	14.4611	94.4286
DFFX	17.0532	86.6482
DFFX	20.8731	128.199
DFFX	27.9673	66.9462
DFFX	35.3342	1.43773
DFFX	42.1555	1.01929
DFFX	48.9768	0.704121
DFFX	51.7053	0.687341
DFFX	56.3438	0.674648
DFFX	63.1651	0.67853
DFFX	78.7176	0.682049
DFFX	91.5416	0.669014
DFFX	91.5416	0.669014
DFFX	113.37	0.684771
DFFX	120.191	0.680321
DFFX	127.012	0.67587
DFFX	133.834	0.679752
DFFX	142.838	0.679377
DFFX	147.476	0.679184
DEWL	3.8147	1.021
DEWL	7.57925	115.523
DEWL	10.2841	68.2098
DEWL	14.2813	218.975
DEWL	16.8871	163.952
DEWL	20.154	554.266
DEWL	24.103	212.08
DEWL	29.7369	144.653
DEWL	31.3095	181.515
DEWL	38.2791	45.4678
DEWL	40.7785	31.3441
DEWL	45.263	21.3814
DEWL	48.0869	23.9462
DEWL	52.9889	16.0003
DEWL	55.7985	9.54526
DEWL	59.1482	12.3522
DEWL	64.1437	5.08009
DEWL	77.4925	1.59599
DEWL	79.1541	1.01309
DEWL	84.1004	0.480759
DEWL	91.2134	0.408691
DEWL	98.954	0.489061
DEWL	104.603	0.426028
MAF	3.76569	1.03161
MAF	6.69456	180.616
MAF	9.83264	129.602
MAF	14.2259	246.543
MAF	17.1548	149.857
MAF	19.6653	246.543
MAF	23.6402	196.242
MAF	28.8703	103.161
MAF	30.9623	116.834
MAF	34.728	109.784
MAF	37.4477	68.8395
MAF	40.795	45.937
MAF	45.8159	44.0701
MAF	48.5356	40.5609
MAF	50.9414	28.8044
MAF	59.5188	17.3276
MAF	64.0167	10.753
MAF	77.1967	5.5366
MAF	85.3556	2.1769
MAF	90.795	1.03161
MAF	98.9529	0.418641
MAF	104.712	0.423405
DEMR	3.00885	0.672646
DEMR	3.53982	0.992408
DEMR	5.48673	97.232
DEMR	10.0885	49.2098
DEMR	12.9204	82.4885
DEMR	16.2832	1.01445
DEMR	16.8142	0.699552
DEMR	16.8142	0.699552
DEMR	78.0531	0.681614
DEMR	85.8407	0.96861
DEMR	105.664	0.962349
DEMR	112.389	1.23384
DEMR	141.062	0.965873
DEMR	144.248	0.964126
DEMR	176.991	0.690583
DF06	3.19444	0.422501
DF06	3.75	1.04226
DF06	6.80556	226.494
DF06	6.80556	236.066
DF06	9.58333	166.045
DF06	14.3056	296.422
DF06	16.25	176.681
DF06	20.1389	315.411
DF06	24.0278	342.635
DF06	28.4722	156.048
DF06	34.8611	94.9572
DF06	38.1944	114.4
DF06	45.1389	38.1964
DF06	49.0278	39.8107
DF06	52.2222	46.0173
DF06	56.25	36.6475
DF06	59.0278	22.3005
DF06	64.3056	13.0199
DF06	64.3056	13.0199
DF06	65.4167	9.54499
DF06	65.4167	9.54499
DF06	72.9167	9.64428
DF06	77.6389	8.97034
DF06	77.6389	8.97034
DF06	85.1389	6.30957
DF06	85.1389	6.30957
DF06	99.8611	1.64335
DF06	99.8611	1.64335
DF06	99.8611	1.64335
DF06	102.361	1.04226
DF06	104.583	0.837742
DF06	104.583	0.837742
DF06	138.611	0.598189
DELV	3.45912	1.00016
DELV	7.02306	130.768
DELV	10.2725	139.079
DELV	13.7317	317.579
DELV	13.7317	317.579
DELV	16.8763	304.631
DELV	20.4403	577.618
DELV	24.0042	577.406
DELV	28.7212	450.45
DELV	31.1321	177.808
DELV	34.9057	144.576
DELV	38.0503	152.186
DELV	41.195	85.3324
DELV	45.1782	57.0226
DELV	45.3878	57.0214
DELV	52.0964	50.3414
DELV	56.0797	25.9867
DELV	59.6436	20.2753
DELV	66.0377	9.63411
DELV	77.2537	3.64572
DELV	83.1237	1.04453
DELV	89.8323	0.421525
DELV	104.822	0.421525
DEHW	3.00353	0.696429
DEHW	3.35689	0.700893
DEHW	6.08217	70.449
DEHW	10.2916	31.5414
DEHW	13.6833	78.094
DEHW	17.5742	86.5686
DEHW	20.2465	154.141
DEHW	29.0456	62.2563
DEHW	30.4393	37.1937
DEHW	34.3333	44.772
DEHW	37.8677	45.7041
DEHW	41.0147	19.2361
DEHW	47.719	15.0222
DEHW	52.3126	15.0222
DEHW	56.5276	7.76927
DEHW	59.3513	7.15461
DEHW	63.5695	4.01816
DEHW	66.4003	4.4542
DEHW	71.3172	2.03575
DEHW	79.0753	1.3482
DEHW	86.8633	1.95356
DEHW	92.5171	1.95356
DEHW	103.976	1.01036
DEHW	113.604	0.790179
DEHW	113.604	0.803571
DEHW	142.58	0.8125
DEHW	176.855	0.678571
DEBA	3.53982	0.992425
DEBA	5.48673	53.4969
DEBA	9.38053	33.3186
DEBA	12.7434	85.9943
DEBA	16.9912	49.3229
DEBA	20	125.992
DEBA	28.1416	59.4408
DEBA	30.6195	29.5084
DEBA	33.9823	27.4648
DEBA	37.6991	21.6787
DEBA	40.177	25.0487
DEBA	44.7788	10.3324
DEBA	47.9646	11.9395
DEBA	53.2743	9.92398
DEBA	59.292	5.57694
DEBA	64.2478	5.13835
DEBA	65.3097	3.69568
DEBA	78.0531	1.55749
DEBA	86.1947	2.40275
DEBA	91.6814	2.72048
DEBA	106.018	1.66158
DEBA	112.212	1.80548
DEBA	133.274	1.01619
DEBA	145.922	0.875
DEBA	176.95	0.691964
